# Supplementary material for: Dynamicity and persistence of severe acute respiratory syndrome coronavirus-2 antibody response after double dose and the third dose with BBV-152 and AZD1222 vaccines: A prospective, longitudinal cohort study
Source: Front Microbiol. 2022 Aug 9;13:942659. doi: 10.3389/fmicb.2022.942659 (PMC9396971; doi:10.3389/fmicb.2022.942659)
Supplement: Supplementary file 1 [file Table_1.XLSX]

## Sheet: Sheet1
Sl. No.	Participant ID	Age	Sex	Blood Group	Comorbidities	Type of Comorbidities				Type of Vaccine taken	Date of First Dose	Date of Second Dose	Infection after Double Dose			Hospitalization	Symptoms During Infection after Double Dose									Booster Dose			Sample given after Booster	Infection after Booster	Symptoms During Infection after Booster Dose
						Hypertension	Diabetes	Chronic Disease (CKD, COPD, Liver)	Cardiovascular Disease				Yes/No	Date of Infection	Days from Double Dose		Fever	Cough	Loss of taste/smell	Shortness of breath	Chest Pain	Sore throat	Fatigue	Malaise	Diarrhoea	Yes/No	Date	Type			Fever	Cough	Loss of taste/smell	Shortness of breath	Chest Pain	Sore throat	Fatigue	Malaise	Diarrhoea
1	RMRC-CVD-001	28	Female	A+	Y	YES	NO	NO	NO	COVAXIN	18.01.2021	17.02.2021	NO	na	na	na	na	na	na	na	na	na	na	na	na	YES	11.01.2022	COVAXIN	YES	NO	na	na	na	na	na	na	na	na	na
2	RMRC-CVD-004	37	Male	A+	N	NO	NO	NO	NO	COVAXIN	18.01.2021	17.02.2021	YES	2021-09-09	204	NO	NO	YES	YES	NO	NO	YES	NO	NO	NO	YES	11.01.2022	COVAXIN	YES	YES	YES	YES	NO	NO	NO	YES	YES	NO	NO
3	RMRC-CVD-005	37	Male	O+	N	NO	NO	NO	NO	COVAXIN	18.01.2021	17.02.2021	YES	23-05-2021	95	NO	YES	YES	NO	YES	NO	NO	YES	YES	NO	YES	11.01.2022	COVAXIN	YES	NO	na	na	na	na	na	na	na	na	na
4	RMRC-CVD-006	39	Male	O+	N	NO	NO	NO	NO	COVAXIN	18.01.2021	17.02.2021	NO	na	na	na	na	na	na	na	na	na	na	na	na	YES	11.01.2022	COVAXIN	YES	NO	na	na	na	na	na	na	na	na	na
5	RMRC-CVD-007	37	Male	O+	N	NO	NO	NO	NO	COVAXIN	18.01.2021	17.02.2021	NO	na	na	na	na	na	na	na	na	na	na	na	na	No	na	na	NO	na	na	na	na	na	na	na	na	na	na
6	RMRC-CVD-012	28	Male	O+	N	NO	NO	NO	NO	COVAXIN	18.01.2021	17.02.2021	NO	na	na	na	na	na	na	na	na	na	na	na	na	No	na	na	NO	na	na	na	na	na	na	na	na	na	na
7	RMRC-CVD-015	33	Female	A+	Y	YES	NO	NO	NO	COVAXIN	18.01.2021	17.02.2021	NO	na	na	na	na	na	na	na	na	na	na	na	na	No	na	na	NO	na	na	na	na	na	na	na	na	na	na
8	RMRC-CVD-016	33	Male	O+	N	NO	NO	NO	NO	COVAXIN	18.01.2021	17.02.2021	NO	na	na	na	na	na	na	na	na	na	na	na	na	No	na	na	NO	na	na	na	na	na	na	na	na	na	na
9	RMRC-CVD-017	40	Male	O+	N	NO	NO	NO	NO	COVAXIN	18.01.2021	17.02.2021	YES	2021-03-24	35	YES	YES	YES	YES	YES	YES	YES	YES	NO	NO	No	na	na	NO	na	na	na	na	na	na	na	na	na	na
10	RMRC-CVD-018	41	Male	A+	N	NO	NO	NO	NO	COVAXIN	18.01.2021	17.02.2021	NO	na	na	na	na	na	na	na	na	na	na	na	na	YES	11.01.2022	COVAXIN	NO	na	na	na	na	na	na	na	na	na	na
11	RMRC-CVD-019	50	Male	A+	N	NO	NO	NO	NO	COVAXIN	18.01.2021	17.02.2021	NO	na	na	na	na	na	na	na	na	na	na	na	na	YES	11.01.2022	COVAXIN	YES	NO	na	na	na	na	na	na	na	na	na
12	RMRC-CVD-020	33	Male	O+	N	NO	NO	NO	NO	COVAXIN	18.01.2021	17.02.2021	NO	na	na	na	na	na	na	na	na	na	na	na	na	YES	11.01.2022	COVAXIN	NO	na	na	na	na	na	na	na	na	na	na
13	RMRC-CVD-022	38	Female	O+	Y	NO	NO	YES	NO	COVAXIN	18.01.2021	17.02.2021	YES	23-04-2021	65	NO	YES	NO	NO	NO	NO	YES	NO	NO	NO	YES	11.01.2022	COVAXIN	NO	na	na	na	na	na	na	na	na	na	na
14	RMRC-CVD-026	33	Female	O+	N	NO	NO	NO	NO	COVAXIN	18.01.2021	17.02.2021	NO	na	na	na	na	na	na	na	na	na	na	na	na	No	na	na	NO	na	na	na	na	na	na	na	na	na	na
15	RMRC-CVD-035	32	Male	O+	N	NO	NO	NO	NO	COVAXIN	18.01.2021	17.02.2021	YES	18-07-2021	151	NO	YES	YES	YES	YES	YES	NO	NO	NO	NO	YES	11.01.2022	COVAXIN	NO	na	na	na	na	na	na	na	na	na	na
16	RMRC-CVD-036	54	Male	B+	N	NO	NO	NO	NO	COVAXIN	18.01.2021	17.02.2021	YES	20-03-2021	31	NO	YES	YES	YES	YES	NO	NO	YES	NO	YES	YES	11.01.2022	COVAXIN	YES	YES	YES	YES	NO	NO	NO	NO	YES	NO	NO
17	RMRC-CVD-037	46	Female	B+	N	NO	NO	NO	NO	COVAXIN	18.01.2021	17.02.2021	YES	29-03-2021	40	NO	YES	NO	NO	NO	NO	YES	NO	NO	NO	YES	11.01.2022	COVAXIN	YES	NO	na	na	na	na	na	na	na	na	na
18	RMRC-CVD-040	33	Female	B+	N	NO	NO	NO	NO	COVAXIN	18.01.2021	17.02.2021	NO	na	na	na	na	na	na	na	na	na	na	na	na	YES	11.01.2022	COVAXIN	YES	NO	na	na	na	na	na	na	na	na	na
19	RMRC-CVD-048	38	Male	O+	N	NO	NO	NO	NO	COVAXIN	18.01.2021	17.02.2021	NO	na	na	na	na	na	na	na	na	na	na	na	na	No	na	na	YES	na	na	na	na	na	na	na	na	na	na
20	RMRC-CVD-055	26	Female	B+	N	NO	NO	NO	NO	COVAXIN	18.01.2021	17.02.2021	NO	na	na	na	na	na	na	na	na	na	na	na	na	YES	11.01.2022	COVAXIN	YES	NO	na	na	na	na	na	na	na	na	na
21	RMRC-CVD-056	32	Male	B+	N	NO	NO	NO	NO	COVAXIN	18.01.2021	17.02.2021	YES	2021-07-08	141	NO	YES	NO	YES	NO	NO	NO	NO	YES	NO	YES	11.01.2022	COVAXIN	NO	na	na	na	na	na	na	na	na	na	na
22	RMRC-CVD-057	54	Female	O-	N	NO	NO	NO	NO	COVAXIN	18.01.2021	17.02.2021	NO	na	na	na	na	na	na	na	na	na	na	na	na	YES	11.01.2022	COVAXIN	NO	na	na	na	na	na	na	na	na	na	na
23	RMRC-CVD-058	37	Female	A+	N	NO	NO	NO	NO	COVAXIN	18.01.2021	17.02.2021	NO	na	na	na	na	na	na	na	na	na	na	na	na	YES	11.01.2022	COVAXIN	YES	NO	na	na	na	na	na	na	na	na	na
24	RMRC-CVD-064	59	Male	AB+	N	NO	NO	NO	NO	COVAXIN	18.01.2021	17.02.2021	NO	na	na	na	na	na	na	na	na	na	na	na	na	YES	11.01.2022	COVAXIN	NO	na	na	na	na	na	na	na	na	na	na
25	RMRC-CVD-065	34	Female	B+	N	NO	NO	NO	NO	COVAXIN	18.01.2021	17.02.2021	YES	20-05-2021	92	NO	YES	YES	YES	NO	NO	NO	NO	NO	NO	YES	12.01.2022	COVAXIN	YES	YES	YES	NO	NO	NO	NO	NO	YES	NO	NO
26	RMRC-CVD-073	47	Female	AB+	N	NO	NO	NO	NO	COVAXIN	18.01.2021	17.02.2021	NO	na	na	na	na	na	na	na	na	na	na	na	na	YES	12.01.2022	COVAXIN	YES	NO	na	na	na	na	na	na	na	na	na
27	RMRC-CVD-075	39	Male	O+	N	NO	NO	NO	NO	COVAXIN	18.01.2021	17.02.2021	NO	na	na	na	na	na	na	na	na	na	na	na	na	YES	11.01.2022	COVAXIN	YES	NO	na	na	na	na	na	na	na	na	na
28	RMRC-CVD-078	29	Female	O+	Y	NO	YES	NO	NO	COVAXIN	18.01.2021	17.02.2021	NO	na	na	na	na	na	na	na	na	na	na	na	na	YES	11.01.2022	COVAXIN	NO	na	na	na	na	na	na	na	na	na	na
29	RMRC-CVD-081	39	Male	B+	Y	NO	YES	NO	NO	COVAXIN	18.01.2021	17.02.2021	NO	na	na	na	na	na	na	na	na	na	na	na	na	YES	11.01.2022	COVAXIN	NO	na	na	na	na	na	na	na	na	na	na
30	RMRC-CVD-082	65	Female	A+	N	NO	NO	NO	NO	COVAXIN	18.01.2021	17.02.2021	NO	na	na	na	na	na	na	na	na	na	na	na	na	YES	11.01.2022	COVAXIN	YES	NO	na	na	na	na	na	na	na	na	na
31	RMRC-CVD-091	46	Female	O+	N	NO	NO	NO	NO	COVAXIN	18.01.2021	17.02.2021	NO	na	na	na	na	na	na	na	na	na	na	na	na	YES	11.01.2022	COVAXIN	YES	NO	na	na	na	na	na	na	na	na	na
32	RMRC-CVD-093	41	Female	B+	N	NO	NO	NO	NO	COVAXIN	18.01.2021	17.02.2021	YES	27-03-2021	38	NO	NO	NO	NO	NO	NO	NO	NO	YES	YES	YES	11.01.2022	COVAXIN	NO	na	na	na	na	na	na	na	na	na	na
33	RMRC-CVD-094	30	Female	B+	N	NO	NO	NO	NO	COVAXIN	19.01.2021	18.02.2021	NO	na	na	na	na	na	na	na	na	na	na	na	na	No	na	na	NO	na	na	na	na	na	na	na	na	na	na
34	RMRC-CVD-095	37	Female	A+	N	NO	NO	NO	NO	COVAXIN	19.01.2021	18.02.2021	NO	na	na	na	na	na	na	na	na	na	na	na	na	YES	11.01.2022	COVAXIN	YES	YES	YES	YES	NO	NO	NO	NO	YES	NO	NO
35	RMRC-CVD-097	30	Female	B+	N	NO	NO	NO	NO	COVAXIN	18.01.2021	17.02.2021	NO	na	na	na	na	na	na	na	na	na	na	na	na	YES	12.01.2022	COVAXIN	YES	NO	na	na	na	na	na	na	na	na	na
36	RMRC-CVD-098	40	Female	B+	N	NO	NO	NO	NO	COVISHIELD	17.01.2021	16.02.2021	YES	2021-11-11	268	NO	YES	NO	NO	NO	NO	NO	NO	NO	NO	YES	12.01.2022	COVISHIELD	YES	YES	YES	YES	NO	YES	NO	YES	YES	YES	YES
37	RMRC-CVD-099	53	Male	B+	N	NO	NO	NO	NO	COVISHIELD	18.01.2021	17.02.2021	NO	na	na	na	na	na	na	na	na	na	na	na	na	YES	12.01.2022	COVISHIELD	YES	YES	YES	YES	NO	NO	NO	NO	YES	NO	NO
38	RMRC-CVD-100	49	Male	A+	N	NO	NO	NO	NO	COVISHIELD	17.01.2021	16.02.2021	NO	na	na	na	na	na	na	na	na	na	na	na	na	YES	12.01.2022	COVISHIELD	YES	YES	YES	YES	NO	NO	NO	NO	YES	NO	NO
39	RMRC-CVD-101	44	Male	A+	N	NO	NO	NO	NO	COVISHIELD	17.01.2021	16.02.2021	YES	18-04-2021	61	NO	YES	NO	YES	NO	NO	NO	NO	NO	NO	YES	12.01.2022	COVISHIELD	YES	NO	na	na	na	na	na	na	na	na	na
40	RMRC-CVD-102	58	Female	O+	N	NO	NO	NO	NO	COVISHIELD	18.01.2021	17.02.2021	NO	na	na	na	na	na	na	na	na	na	na	na	na	YES	12.01.2022	COVISHIELD	YES	NO	na	na	na	na	na	na	na	na	na
41	RMRC-CVD-103	46	Male	A+	Y	YES	NO	NO	NO	COVISHIELD	18.01.2021	17.02.2021	NO	na	na	na	na	na	na	na	na	na	na	na	na	YES	12.01.2022	COVISHIELD	YES	YES	YES	NO	NO	NO	NO	NO	NO	NO	NO
42	RMRC-CVD-104	34	Male	O+	N	NO	NO	NO	NO	COVISHIELD	18.01.2021	17.02.2021	NO	na	na	na	na	na	na	na	na	na	na	na	na	YES	12.01.2022	COVISHIELD	NO	na	na	na	na	na	na	na	na	na	na
43	RMRC-CVD-105	61	Male	O+	Y	YES	YES	NO	YES	COVISHIELD	18.01.2021	17.02.2021	NO	na	na	na	na	na	na	na	na	na	na	na	na	YES	12.01.2022	COVISHIELD	NO	na	na	na	na	na	na	na	na	na	na
44	RMRC-CVD-106	53	Female	B+	N	NO	NO	NO	NO	COVISHIELD	17.01.2021	16.02.2021	YES	16-05-2021	89	NO	NO	NO	NO	NO	NO	NO	NO	NO	NO	YES	12.01.2022	COVISHIELD	YES	YES	YES	NO	NO	NO	NO	NO	YES	NO	NO
45	RMRC-CVD-107	55	Female	B+	N	NO	NO	NO	NO	COVISHIELD	17.01.2021	16.02.2021	NO	na	na	na	na	na	na	na	na	na	na	na	na	YES	12.01.2022	COVISHIELD	YES	NO	na	na	na	na	na	na	na	na	na
46	RMRC-CVD-108	45	Male	O+	Y	YES	NO	NO	YES	COVISHIELD	18.01.2021	17.02.2021	NO	na	na	na	na	na	na	na	na	na	na	na	na	YES	12.01.2022	COVISHIELD	YES	YES	NO	YES	NO	YES	NO	YES	YES	NO	NO
47	RMRC-CVD-109	50	Male	O-	N	NO	NO	NO	NO	COVISHIELD	18.01.2021	17.02.2021	NO	na	na	na	na	na	na	na	na	na	na	na	na	YES	13.01.2022	COVISHIELD	NO	na	na	na	na	na	na	na	na	na	na
48	RMRC-CVD-110	25	Male	O+	N	NO	NO	NO	NO	COVISHIELD	18.01.2021	17.02.2021	NO	na	na	na	na	na	na	na	na	na	na	na	na	YES	13.01.2022	COVISHIELD	NO	na	na	na	na	na	na	na	na	na	na
49	RMRC-CVD-111	23	Male	B+	N	NO	NO	NO	NO	COVISHIELD	18.01.2021	17.02.2021	NO	na	na	na	na	na	na	na	na	na	na	na	na	YES	12.01.2022	COVISHIELD	YES	NO	na	na	na	na	na	na	na	na	na
50	RMRC-CVD-112	24	Male	A-	N	NO	NO	NO	NO	COVISHIELD	18.01.2021	17.02.2021	NO	na	na	na	na	na	na	na	na	na	na	na	na	YES	12.01.2022	COVISHIELD	YES	NO	na	na	na	na	na	na	na	na	na
51	RMRC-CVD-113	56	Male	AB+	N	NO	NO	NO	NO	COVISHIELD	18.01.2021	17.02.2021	NO	na	na	na	na	na	na	na	na	na	na	na	na	YES	12.01.2022	COVISHIELD	NO	na	na	na	na	na	na	na	na	na	na
52	RMRC-CVD-114	25	Male	A+	N	NO	NO	NO	NO	COVISHIELD	17.01.2021	16.02.2021	YES	22-05-2021	95	NO	YES	NO	NO	NO	NO	NO	NO	NO	NO	YES	12.01.2022	COVISHIELD	NO	na	na	na	na	na	na	na	na	na	na
53	RMRC-CVD-115	65	Female	B+	Y	NO	YES	YES	NO	COVISHIELD	18.01.2021	17.02.2021	NO	na	na	na	na	na	na	na	na	na	na	na	na	YES	12.01.2022	COVISHIELD	YES	YES	YES	NO	NO	NO	NO	NO	NO	NO	NO
54	RMRC-CVD-116	48	Male	O+	Y	YES	YES	NO	NO	COVISHIELD	18.01.2021	17.02.2021	NO	na	na	na	na	na	na	na	na	na	na	na	na	YES	12.01.2022	COVISHIELD	YES	YES	NO	YES	NO	NO	NO	YES	YES	YES	YES
55	RMRC-CVD-117	25	Male	O+	N	NO	NO	NO	NO	COVISHIELD	18.01.2021	17.02.2021	NO	na	na	na	na	na	na	na	na	na	na	na	na	YES	13.01.2022	COVISHIELD	YES	YES	YES	YES	NO	NO	NO	NO	YES	NO	NO
56	RMRC-CVD-119	40	Female	O+	N	NO	NO	NO	NO	COVISHIELD	17.01.2021	16.02.2021	NO	na	na	na	na	na	na	na	na	na	na	na	na	YES	12.01.2022	COVISHIELD	YES	NO	na	na	na	na	na	na	na	na	na
57	RMRC-CVD-120	58	Female	B+	N	NO	NO	NO	NO	COVISHIELD	18.01.2021	17.02.2021	YES	26-04-2021	68	NO	NO	NO	NO	NO	NO	YES	NO	NO	YES	YES	12.01.2022	COVISHIELD	YES	NO	na	na	na	na	na	na	na	na	na
58	RMRC-CVD-121	38	Female	B+	Y	NO	YES	NO	NO	COVISHIELD	18.01.2021	17.02.2021	YES	21-05-2021	93	NO	NO	NO	NO	NO	NO	YES	NO	NO	NO	YES	12.01.2022	COVISHIELD	NO	na	na	na	na	na	na	na	na	na	na
59	RMRC-CVD-123	39	Male	A+	N	NO	NO	NO	NO	COVISHIELD	19.01.2021	18.02.2021	NO	na	na	na	na	na	na	na	na	na	na	na	na	YES	12.01.2022	COVISHIELD	YES	NO	na	na	na	na	na	na	na	na	na
60	RMRC-CVD-125	36	Male	O+	Y	YES	NO	NO	NO	COVISHIELD	19.01.2021	18.02.2021	NO	na	na	na	na	na	na	na	na	na	na	na	na	YES	12.01.2022	COVISHIELD	NO	na	na	na	na	na	na	na	na	na	na
61	RMRC-CVD-126	37	Male	B+	N	NO	NO	NO	NO	COVISHIELD	19.01.2021	18.02.2021	NO	na	na	na	na	na	na	na	na	na	na	na	na	YES	14.01.2022	COVISHIELD	NO	na	na	na	na	na	na	na	na	na	na
62	RMRC-CVD-127	48	Male	A+	Y	YES	NO	NO	NO	COVISHIELD	18.01.2021	17.02.2021	NO	na	na	na	na	na	na	na	na	na	na	na	na	YES	12.01.2022	COVISHIELD	YES	YES	NO	NO	NO	NO	NO	NO	YES	NO	NO
63	RMRC-CVD-128	59	Male	B+	N	NO	NO	NO	NO	COVISHIELD	19.01.2021	18.02.2021	YES	23-04-2021	64	NO	YES	NO	NO	NO	NO	YES	NO	NO	NO	YES	12.01.2022	COVISHIELD	YES	NO	na	na	na	na	na	na	na	na	na
64	RMRC-CVD-129	65	Male	AB+	N	NO	NO	NO	NO	COVISHIELD	17.01.2021	16.02.2021	NO	na	na	na	na	na	na	na	na	na	na	na	na	YES	12.01.2022	COVISHIELD	YES	YES	YES	YES	NO	NO	NO	NO	YES	NO	NO
65	RMRC-CVD-130	70	Male	A+	N	NO	NO	NO	NO	COVISHIELD	19.01.2021	18.02.2021	NO	na	na	na	na	na	na	na	na	na	na	na	na	YES	12.01.2022	COVISHIELD	YES	YES	YES	YES	NO	NO	NO	YES	YES	NO	NO
66	RMRC-CVD-131	68	Female	B+	N	NO	NO	NO	NO	COVISHIELD	19.01.2021	18.02.2021	NO	na	na	na	na	na	na	na	na	na	na	na	na	YES	13.01.2022	COVISHIELD	YES	NO	na	na	na	na	na	na	na	na	na
67	RMRC-CVD-132	75	Male	B+	N	NO	NO	NO	NO	COVISHIELD	17.01.2021	16.02.2021	NO	na	na	na	na	na	na	na	na	na	na	na	na	YES	12.01.2022	COVISHIELD	NO	na	na	na	na	na	na	na	na	na	na
68	RMRC-CVD-133	41	Male	A-	Y	YES	NO	NO	NO	COVISHIELD	19.01.2021	18.02.2021	YES	30-04-2021	71	NO	YES	NO	NO	NO	NO	NO	NO	NO	NO	YES	12.01.2022	COVISHIELD	NO	na	na	na	na	na	na	na	na	na	na
69	RMRC-CVD-134	39	Female	B+	N	NO	NO	NO	NO	COVISHIELD	18.01.2021	18.02.2021	NO	na	na	na	na	na	na	na	na	na	na	na	na	YES	12.01.2022	COVISHIELD	YES	YES	YES	NO	NO	NO	NO	NO	NO	NO	NO
70	RMRC-CVD-135	28	Male	AB+	N	NO	NO	NO	NO	COVISHIELD	18.01.2021	17.02.2021	NO	na	na	na	na	na	na	na	na	na	na	na	na	YES	12.01.2022	COVISHIELD	NO	na	na	na	na	na	na	na	na	na	na
71	RMRC-CVD-136	37	Male	A+	N	NO	NO	NO	NO	COVISHIELD	17.01.2021	16.02.2021	YES	19-03-2021	31	NO	YES	NO	NO	NO	NO	NO	NO	NO	NO	YES	12.01.2022	COVISHIELD	NO	na	na	na	na	na	na	na	na	na	na
72	RMRC-CVD-137	40	Male	O+	N	NO	NO	NO	NO	COVISHIELD	17.01.2021	16.02.2021	YES	30-04-2021	73	NO	YES	YES	YES	YES	YES	NO	YES	NO	NO	YES	12.01.2022	COVISHIELD	YES	NO	na	na	na	na	na	na	na	na	na
73	RMRC-CVD-138	58	Male	B+	N	NO	NO	NO	NO	COVISHIELD	18.01.2021	17.02.2021	NO	na	na	na	na	na	na	na	na	na	na	na	na	YES	12.01.2022	COVISHIELD	YES	NO	na	na	na	na	na	na	na	na	na
74	RMRC-CVD-139	58	Male	A-	N	NO	NO	NO	NO	COVISHIELD	18.01.2021	17.02.2021	NO	na	na	na	na	na	na	na	na	na	na	na	na	YES	12.01.2022	COVISHIELD	YES	YES	YES	NO	NO	NO	NO	NO	NO	NO	NO
75	RMRC-CVD-140	19	Female	AB+	Y	NO	YES	NO	NO	COVISHIELD	18.01.2021	17.02.2021	NO	na	na	na	na	na	na	na	na	na	na	na	na	YES	12.01.2022	COVISHIELD	YES	YES	YES	YES	NO	NO	NO	NO	YES	NO	NO
76	RMRC-CVD-141	53	Male	O+	N	NO	NO	NO	NO	COVISHIELD	18.01.2021	17.02.2021	NO	na	na	na	na	na	na	na	na	na	na	na	na	YES	12.01.2022	COVISHIELD	NO	na	na	na	na	na	na	na	na	na	na
77	RMRC-CVD-142	62	Male	B+	N	NO	NO	NO	NO	COVISHIELD	18.01.2021	17.02.2021	NO	na	na	na	na	na	na	na	na	na	na	na	na	YES	12.01.2022	COVISHIELD	NO	na	na	na	na	na	na	na	na	na	na
78	RMRC-CVD-143	54	Female	A-	N	NO	NO	NO	NO	COVISHIELD	17.01.2021	16.02.2021	YES	29-05-2021	102	YES	YES	YES	YES	YES	YES	YES	YES	YES	YES	YES	13.01.2022	COVISHIELD	NO	na	na	na	na	na	na	na	na	na	na
79	RMRC-CVD-144	59	Female	O+	N	NO	NO	NO	NO	COVISHIELD	18.01.2021	17.02.2021	NO	na	na	na	na	na	na	na	na	na	na	na	na	YES	12.01.2022	COVISHIELD	YES	YES	YES	YES	NO	NO	NO	NO	NO	NO	NO
80	RMRC-CVD-145	48	Male	O-	N	NO	NO	NO	NO	COVISHIELD	18.01.2021	17.02.2021	NO	na	na	na	na	na	na	na	na	na	na	na	na	YES	12.01.2022	COVISHIELD	NO	na	na	na	na	na	na	na	na	na	na
81	RMRC-CVD-147	45	Male	O+	Y	YES	YES	NO	NO	COVISHIELD	18.01.2021	17.02.2021	NO	na	na	na	na	na	na	na	na	na	na	na	na	YES	12.01.2022	COVISHIELD	YES	YES	YES	NO	NO	NO	NO	NO	NO	YES	YES
82	RMRC-CVD-149	42	Male	O+	N	NO	NO	NO	NO	COVISHIELD	17.01.2021	16.02.2021	NO	na	na	na	na	na	na	na	na	na	na	na	na	YES	12.01.2022	COVISHIELD	YES	YES	YES	YES	NO	NO	NO	YES	NO	NO	NO
83	RMRC-CVD-150	45	Female	O+	N	NO	NO	NO	NO	COVISHIELD	17.01.2021	16.02.2021	NO	na	na	na	na	na	na	na	na	na	na	na	na	YES	12.01.2022	COVISHIELD	NO	na	na	na	na	na	na	na	na	na	na
84	RMRC-CVD-151	38	Female	A+	N	NO	NO	NO	NO	COVISHIELD	17.01.2021	16.02.2021	YES	20-04-2021	63	NO	YES	NO	NO	NO	NO	NO	NO	NO	NO	YES	12.01.2022	COVISHIELD	NO	na	na	na	na	na	na	na	na	na	na
85	RMRC-CVD-152	46	Male	AB+	N	NO	NO	NO	NO	COVISHIELD	18.01.2021	17.02.2021	NO	na	na	na	na	na	na	na	na	na	na	na	na	YES	12.01.2022	COVISHIELD	YES	NO	na	na	na	na	na	na	na	na	na
86	RMRC-CVD-155	52	Male	O+	N	NO	NO	NO	NO	COVISHIELD	17.01.2021	16.02.2021	YES	15-04-2021	58	NO	YES	NO	NO	NO	NO	NO	NO	YES	YES	YES	12.01.2022	COVISHIELD	NO	na	na	na	na	na	na	na	na	na	na
87	RMRC-CVD-156	26	Male	AB-	N	NO	NO	NO	NO	COVISHIELD	18.01.2021	17.02.2021	NO	na	na	na	na	na	na	na	na	na	na	na	na	YES	12.01.2022	COVISHIELD	NO	na	na	na	na	na	na	na	na	na	na
88	RMRC-CVD-157	52	Male	O+	Y	NO	YES	YES	NO	COVISHIELD	18.01.2021	17.02.2021	NO	na	na	na	na	na	na	na	na	na	na	na	na	YES	12.01.2022	COVISHIELD	NO	na	na	na	na	na	na	na	na	na	na
89	RMRC-CVD-158	42	Female	O+	N	NO	NO	NO	NO	COVISHIELD	17.01.2021	16.02.2021	YES	17-06-2021	121	NO	YES	NO	NO	YES	NO	YES	NO	NO	NO	YES	12.01.2022	COVISHIELD	NO	na	na	na	na	na	na	na	na	na	na
90	RMRC-CVD-159	46	Female	B+	Y	YES	NO	NO	NO	COVISHIELD	18.01.2021	20.02.2021	NO	na	na	na	na	na	na	na	na	na	na	na	na	YES	12.01.2022	COVISHIELD	NO	na	na	na	na	na	na	na	na	na	na
91	RMRC-CVD-160	39	Male	B+	N	NO	NO	NO	NO	COVISHIELD	18.01.2021	17.02.2021	NO	na	na	na	na	na	na	na	na	na	na	na	na	YES	12.01.2022	COVISHIELD	NO	na	na	na	na	na	na	na	na	na	na
92	RMRC-CVD-161	49	Male	A+	N	NO	NO	NO	NO	COVISHIELD	18.01.2021	17.02.2021	NO	na	na	na	na	na	na	na	na	na	na	na	na	YES	12.01.2022	COVISHIELD	NO	na	na	na	na	na	na	na	na	na	na
93	RMRC-CVD-162	51	Female	B+	Y	YES	YES	NO	NO	COVISHIELD	18.01.2021	17.02.2021	NO	na	na	na	na	na	na	na	na	na	na	na	na	YES	12.01.2022	COVISHIELD	YES	YES	YES	NO	NO	NO	NO	NO	NO	NO	NO
94	RMRC-CVD-163	52	Male	O+	N	NO	NO	NO	NO	COVISHIELD	18.01.2021	17.02.2021	NO	na	na	na	na	na	na	na	na	na	na	na	na	YES	12.01.2022	COVISHIELD	YES	YES	YES	YES	NO	NO	NO	NO	YES	NO	NO
95	RMRC-CVD-164	40	Male	B-	N	NO	NO	NO	NO	COVISHIELD	18.01.2021	17.02.2021	NO	na	na	na	na	na	na	na	na	na	na	na	na	YES	12.01.2022	COVISHIELD	YES	NO	na	na	na	na	na	na	na	na	na
96	RMRC-CVD-166	58	Male	B+	N	NO	NO	NO	NO	COVISHIELD	18.01.2021	17.02.2021	YES	2021-11-01	257	NO	YES	NO	NO	NO	NO	NO	NO	NO	NO	YES	12.01.2022	COVISHIELD	YES	YES	YES	YES	NO	NO	NO	YES	YES	NO	NO
97	RMRC-CVD-167	51	Female	B+	N	NO	NO	NO	NO	COVISHIELD	17.01.2021	16.02.2021	YES	28-05-2021	101	YES	YES	YES	YES	YES	NO	YES	YES	YES	YES	YES	13.01.2022	COVISHIELD	NO	na	na	na	na	na	na	na	na	na	na
98	RMRC-CVD-168	50	Female	O+	N	NO	NO	NO	NO	COVISHIELD	18.01.2021	17.02.2021	NO	na	na	na	na	na	na	na	na	na	na	na	na	YES	12.01.2022	COVISHIELD	YES	YES	YES	YES	NO	NO	NO	NO	YES	NO	YES
99	RMRC-CVD-169	51	Female	O+	Y	YES	NO	NO	NO	COVISHIELD	18.01.2021	17.02.2021	NO	na	na	na	na	na	na	na	na	na	na	na	na	YES	12.01.2022	COVISHIELD	YES	YES	YES	NO	NO	NO	NO	NO	YES	NO	NO
100	RMRC-CVD-170	52	Female	AB+	N	NO	NO	NO	NO	COVISHIELD	18.01.2021	17.02.2021	NO	na	na	na	na	na	na	na	na	na	na	na	na	YES	12.01.2022	COVISHIELD	YES	YES	YES	NO	NO	NO	NO	YES	YES	NO	YES
101	RMRC-CVD-171	52	Male	B+	N	NO	NO	NO	NO	COVISHIELD	17.01.2021	16.02.2021	NO	na	na	na	na	na	na	na	na	na	na	na	na	YES	12.01.2022	COVISHIELD	NO	na	na	na	na	na	na	na	na	na	na
102	RMRC-CVD-172	49	Female	A+	Y	YES	YES	NO	NO	COVISHIELD	18.01.2021	17.02.2021	NO	na	na	na	na	na	na	na	na	na	na	na	na	YES	12.01.2022	COVISHIELD	NO	na	na	na	na	na	na	na	na	na	na
103	RMRC-CVD-173	58	Male	O+	N	NO	NO	NO	NO	COVISHIELD	18.01.2021	17.02.2021	NO	na	na	na	na	na	na	na	na	na	na	na	na	YES	12.01.2022	COVISHIELD	YES	NO	na	na	na	na	na	na	na	na	na
104	RMRC-CVD-174	36	Male	O-	N	NO	NO	NO	NO	COVISHIELD	18.01.2021	17.02.2021	NO	na	na	na	na	na	na	na	na	na	na	na	na	YES	12.01.2022	COVISHIELD	YES	NO	na	na	na	na	na	na	na	na	na
105	RMRC-CVD-177	34	Female	A+	N	NO	NO	NO	NO	COVISHIELD	19.01.2021	18.02.2021	NO	na	na	na	na	na	na	na	na	na	na	na	na	YES	12.01.2022	COVISHIELD	NO	na	na	na	na	na	na	na	na	na	na
106	RMRC-CVD-178	30	Male	A+	N	NO	NO	NO	NO	COVISHIELD	18.01.2021	17.02.2021	YES	2021-08-07	171	NO	NO	NO	NO	NO	NO	YES	NO	NO	NO	YES	12.01.2022	COVISHIELD	NO	na	na	na	na	na	na	na	na	na	na
107	RMRC-CVD-179	48	Female	B+	N	NO	NO	NO	NO	COVISHIELD	18.01.2021	17.02.2021	NO	na	na	na	na	na	na	na	na	na	na	na	na	YES	12.01.2022	COVISHIELD	YES	YES	NO	YES	NO	NO	NO	YES	YES	NO	NO
108	RMRC-CVD-182	26	Male	B-	N	NO	NO	NO	NO	COVISHIELD	18.01.2021	17.02.2021	YES	2021-07-02	135	NO	YES	NO	NO	NO	NO	NO	NO	NO	NO	YES	14.01.2022	COVISHIELD	YES	NO	na	na	na	na	na	na	na	na	na
109	RMRC-CVD-183	32	Male	AB+	N	NO	NO	NO	NO	COVISHIELD	18.01.2021	17.02.2021	NO	na	na	na	na	na	na	na	na	na	na	na	na	No	na	na	YES	na	na	na	na	na	na	na	na	na	na
110	RMRC-CVD-184	50	Male	O+	N	NO	NO	NO	NO	COVISHIELD	18.01.2021	17.02.2021	YES	21-05-2021	93	NO	NO	YES	NO	NO	NO	YES	NO	NO	NO	YES	14.01.2022	COVISHIELD	YES	NO	na	na	na	na	na	na	na	na	na
111	RMRC-CVD-186	45	Male	O+	N	NO	NO	NO	NO	COVISHIELD	18.01.2021	17.02.2021	YES	2021-08-05	169	NO	YES	NO	NO	NO	NO	NO	NO	NO	NO	No	na	na	YES	na	na	na	na	na	na	na	na	na	na
112	RMRC-CVD-187	40	Female	O+	N	NO	NO	NO	NO	COVISHIELD	18.01.2021	17.02.2021	YES	17-03-2021	28	NO	YES	NO	YES	NO	NO	NO	NO	NO	NO	No	na	na	YES	na	na	na	na	na	na	na	na	na	na
113	RMRC-CVD-190	45	Male	O-	N	NO	NO	NO	NO	COVISHIELD	18.01.2021	17.02.2021	NO	na	na	na	na	na	na	na	na	na	na	na	na	No	na	na	YES	na	na	na	na	na	na	na	na	na	na
114	RMRC-CVD-191	23	Female	O+	N	NO	NO	NO	NO	COVISHIELD	18.01.2021	17.02.2021	YES	22-03-2021	33	NO	YES	NO	YES	NO	NO	NO	NO	NO	NO	No	na	na	YES	na	na	na	na	na	na	na	na	na	na
115	RMRC-CVD-192	24	Female	B+	N	NO	NO	NO	NO	COVISHIELD	18.01.2021	17.02.2021	YES	29-07-2021	162	NO	YES	NO	YES	NO	YES	NO	YES	NO	NO	No	na	na	YES	na	na	na	na	na	na	na	na	na	na
116	RMRC-CVD-194	26	Male	O+	N	NO	NO	NO	NO	COVISHIELD	18.01.2021	17.02.2021	YES	24-04-2021	66	NO	YES	NO	NO	NO	NO	NO	NO	NO	NO	No	na	na	YES	na	na	na	na	na	na	na	na	na	na
117	RMRC-CVD-195	20	Male	B+	N	NO	NO	NO	NO	COVISHIELD	18.01.2021	17.02.2021	YES	2021-04-10	52	NO	YES	NO	NO	NO	NO	NO	NO	NO	NO	No	na	na	YES	na	na	na	na	na	na	na	na	na	na
118	RMRC-CVD-196	39	Male	B-	N	NO	NO	NO	NO	COVISHIELD	18.01.2021	17.02.2021	NO	na	na	na	na	na	na	na	na	na	na	na	na	YES	14.01.2022	COVISHIELD	YES	NO	na	na	na	na	na	na	na	na	na
119	RMRC-CVD-198	45	Male	A-	N	NO	NO	NO	NO	COVISHIELD	19.01.2021	18.02.2021	YES	19-05-2021	90	NO	YES	NO	NO	YES	NO	NO	NO	YES	NO	No	na	na	YES	na	na	na	na	na	na	na	na	na	na
120	RMRC-CVD-199	65	Female	O+	N	NO	NO	NO	NO	COVISHIELD	19.01.2021	18.02.2021	YES	31-03-2021	41	NO	YES	YES	YES	YES	NO	NO	NO	YES	NO	No	na	na	YES	na	na	na	na	na	na	na	na	na	na
121	RMRC-CVD-200	35	Female	O+	N	NO	NO	NO	NO	COVISHIELD	18.01.2021	17.02.2021	YES	2021-04-06	48	NO	YES	YES	YES	YES	NO	YES	YES	YES	NO	No	na	na	YES	na	na	na	na	na	na	na	na	na	na
122	RMRC-CVD-201	34	Male	A-	N	NO	NO	NO	NO	COVISHIELD	18.01.2021	17.02.2021	YES	18-03-2021	29	NO	YES	YES	YES	YES	NO	YES	YES	YES	NO	YES	14.01.2022	COVISHIELD	YES	NO	na	na	na	na	na	na	na	na	na
123	RMRC-CVD-202	45	Male	O+	N	NO	NO	NO	NO	COVISHIELD	18.01.2021	17.02.2021	YES	23-04-2021	65	NO	YES	NO	NO	YES	NO	NO	NO	YES	NO	No	na	na	YES	na	na	na	na	na	na	na	na	na	na
124	RMRC-CVD-203	45	Male	A+	Y	YES	YES	NO	NO	COVISHIELD	18.01.2021	17.02.2021	YES	22-03-2021	33	NO	NO	YES	NO	NO	NO	NO	NO	NO	NO	No	na	na	YES	na	na	na	na	na	na	na	na	na	na
125	RMRC-CVD-210	32	Male	O+	N	NO	NO	NO	NO	COVISHIELD	18.01.2021	17.02.2021	NO	na	na	na	na	na	na	na	na	na	na	na	na	No	na	na	YES	na	na	na	na	na	na	na	na	na	na
126	RMRC-CVD-212	21	Male	A+	N	NO	NO	NO	NO	COVISHIELD	18.01.2021	17.02.2021	NO	na	na	na	na	na	na	na	na	na	na	na	na	No	na	na	NO	na	na	na	na	na	na	na	na	na	na
127	RMRC-CVD-213	44	Male	O+	N	NO	NO	NO	NO	COVISHIELD	18.01.2021	17.02.2021	NO	na	na	na	na	na	na	na	na	na	na	na	na	No	na	na	YES	na	na	na	na	na	na	na	na	na	na
128	RMRC-CVD-215	35	Male	A+	N	NO	NO	NO	NO	COVISHIELD	18.01.2021	17.02.2021	NO	na	na	na	na	na	na	na	na	na	na	na	na	No	na	na	NO	na	na	na	na	na	na	na	na	na	na
129	RMRC-CVD-217	46	Male	A+	N	NO	NO	NO	NO	COVISHIELD	18.01.2021	17.02.2021	NO	na	na	na	na	na	na	na	na	na	na	na	na	YES	14.01.2022	COVISHIELD	YES	NO	na	na	na	na	na	na	na	na	na
130	RMRC-CVD-219	24	Female	O+	N	NO	NO	NO	NO	COVISHIELD	18.01.2021	17.02.2021	NO	na	na	na	na	na	na	na	na	na	na	na	na	YES	14.01.2022	COVISHIELD	NO	na	na	na	na	na	na	na	na	na	na
131	RMRC-CVD-221	33	Male	B+	N	NO	NO	NO	NO	COVISHIELD	18.01.2021	17.02.2021	NO	na	na	na	na	na	na	na	na	na	na	na	na	YES	14.01.2022	COVISHIELD	YES	NO	na	na	na	na	na	na	na	na	na
132	RMRC-CVD-223	30	Female	O+	N	NO	NO	NO	NO	COVISHIELD	18.01.2021	17.02.2021	NO	na	na	na	na	na	na	na	na	na	na	na	na	No	na	na	NO	na	na	na	na	na	na	na	na	na	na
133	RMRC-CVD-224	27	Male	O+	N	NO	NO	NO	NO	COVISHIELD	18.01.2021	17.02.2021	NO	na	na	na	na	na	na	na	na	na	na	na	na	YES	14.01.2022	COVISHIELD	YES	NO	na	na	na	na	na	na	na	na	na
134	RMRC-CVD-230	33	Male	B+	N	NO	NO	NO	NO	COVISHIELD	18.01.2021	17.02.2021	YES	18-05-2021	90	NO	NO	NO	NO	NO	NO	YES	YES	NO	NO	No	na	na	YES	na	na	na	na	na	na	na	na	na	na
135	RMRC-CVD-231	50	Male	A-	N	NO	NO	NO	NO	COVISHIELD	18.01.2021	17.02.2021	NO	na	na	na	na	na	na	na	na	na	na	na	na	No	na	na	YES	na	na	na	na	na	na	na	na	na	na
136	RMRC-CVD-233	36	Female	O+	Y	YES	NO	NO	NO	COVISHIELD	18.01.2021	17.02.2021	YES	2021-05-12	84	NO	YES	NO	NO	NO	NO	NO	NO	NO	NO	No	na	na	NO	na	na	na	na	na	na	na	na	na	na
137	RMRC-CVD-234	22	Male	O+	N	NO	NO	NO	NO	COVISHIELD	18.01.2021	17.02.2021	NO	na	na	na	na	na	na	na	na	na	na	na	na	YES	14.01.2022	COVISHIELD	NO	na	na	na	na	na	na	na	na	na	na
138	RMRC-CVD-235	29	Male	A-	N	NO	NO	NO	NO	COVISHIELD	18.01.2021	17.02.2021	NO	na	na	na	na	na	na	na	na	na	na	na	na	No	na	na	NO	na	na	na	na	na	na	na	na	na	na
139	RMRC-CVD-236	23	Female	B+	N	NO	NO	NO	NO	COVISHIELD	18.01.2021	17.02.2021	NO	na	na	na	na	na	na	na	na	na	na	na	na	No	na	na	NO	na	na	na	na	na	na	na	na	na	na
140	RMRC-CVD-237	21	Female	B+	N	NO	NO	NO	NO	COVISHIELD	18.01.2021	17.02.2021	NO	na	na	na	na	na	na	na	na	na	na	na	na	No	na	na	NO	na	na	na	na	na	na	na	na	na	na
141	RMRC-CVD-239	24	Female	A+	N	NO	NO	NO	NO	COVISHIELD	18.01.2021	17.02.2021	NO	na	na	na	na	na	na	na	na	na	na	na	na	No	na	na	YES	na	na	na	na	na	na	na	na	na	na
142	RMRC-CVD-240	55	Male	O+	Y	YES	NO	NO	NO	COVISHIELD	18.01.2021	17.02.2021	NO	na	na	na	na	na	na	na	na	na	na	na	na	YES	14.01.2022	COVISHIELD	NO	na	na	na	na	na	na	na	na	na	na
143	RMRC-CVD-242	45	Male	AB+	N	NO	NO	NO	NO	COVISHIELD	18.01.2021	17.02.2021	NO	na	na	na	na	na	na	na	na	na	na	na	na	YES	14.01.2022	COVISHIELD	YES	NO	na	na	na	na	na	na	na	na	na
144	RMRC-CVD-243	41	Male	A+	Y	YES	NO	NO	NO	COVISHIELD	18.01.2021	17.02.2021	NO	na	na	na	na	na	na	na	na	na	na	na	na	No	na	na	YES	na	na	na	na	na	na	na	na	na	na
145	RMRC-CVD-244	36	Female	B+	N	NO	NO	NO	NO	COVISHIELD	18.01.2021	17.02.2021	NO	na	na	na	na	na	na	na	na	na	na	na	na	No	na	na	YES	na	na	na	na	na	na	na	na	na	na
146	RMRC-CVD-245	22	Male	B+	N	NO	NO	NO	NO	COVISHIELD	19.01.2021	18.02.2021	YES	14-08-2021	177	NO	YES	NO	NO	NO	NO	NO	NO	NO	NO	No	na	na	NO	na	na	na	na	na	na	na	na	na	na
147	RMRC-CVD-246	23	Male	O+	Y	YES	NO	NO	NO	COVISHIELD	18.01.2021	17.02.2021	NO	na	na	na	na	na	na	na	na	na	na	na	na	No	na	na	YES	na	na	na	na	na	na	na	na	na	na
148	RMRC-CVD-248	45	Male	A+	N	NO	NO	NO	NO	COVISHIELD	18.01.2021	17.02.2021	NO	na	na	na	na	na	na	na	na	na	na	na	na	YES	14.01.2022	COVISHIELD	YES	NO	na	na	na	na	na	na	na	na	na
149	RMRC-CVD-249	43	Female	B+	N	NO	NO	NO	NO	COVISHIELD	18.01.2021	17.02.2021	NO	na	na	na	na	na	na	na	na	na	na	na	na	YES	14.01.2022	COVISHIELD	YES	NO	na	na	na	na	na	na	na	na	na
150	RMRC-CVD-250	26	Female	B+	Y	NO	YES	NO	NO	COVISHIELD	18.01.2021	17.02.2021	NO	na	na	na	na	na	na	na	na	na	na	na	na	No	na	na	YES	na	na	na	na	na	na	na	na	na	na
151	RMRC-CVD-251	41	Female	B+	N	NO	NO	NO	NO	COVISHIELD	18.01.2021	17.02.2021	NO	na	na	na	na	na	na	na	na	na	na	na	na	No	na	na	YES	na	na	na	na	na	na	na	na	na	na
152	RMRC-CVD-254	39	Female	O+	N	NO	NO	NO	NO	COVISHIELD	18.01.2021	17.02.2021	NO	na	na	na	na	na	na	na	na	na	na	na	na	YES	14.01.2022	COVISHIELD	YES	NO	na	na	na	na	na	na	na	na	na
153	RMRC-CVD-255	32	Male	B+	N	NO	NO	NO	NO	COVISHIELD	18.01.2021	17.02.2021	NO	na	na	na	na	na	na	na	na	na	na	na	na	No	na	na	YES	na	na	na	na	na	na	na	na	na	na
154	RMRC-CVD-257	73	Male	O+	N	NO	NO	NO	NO	COVISHIELD	18.01.2021	17.02.2021	NO	na	na	na	na	na	na	na	na	na	na	na	na	No	na	na	YES	na	na	na	na	na	na	na	na	na	na
155	RMRC-CVD-258	70	Female	O+	N	NO	NO	NO	NO	COVISHIELD	18.01.2021	17.02.2021	NO	na	na	na	na	na	na	na	na	na	na	na	na	YES	14.01.2022	COVISHIELD	YES	NO	na	na	na	na	na	na	na	na	na
156	RMRC-CVD-264	61	Male	A+	N	NO	NO	NO	NO	COVISHIELD	19.01.2021	18.02.2021	YES	25-05-2021	96	NO	YES	NO	YES	NO	YES	NO	YES	NO	NO	YES	14.01.2022	COVISHIELD	YES	NO	na	na	na	na	na	na	na	na	na
157	RMRC-CVD-266	45	Male	B+	N	NO	NO	NO	NO	COVISHIELD	19.01.2021	18.02.2021	YES	2021-04-02	43	NO	YES	NO	YES	NO	NO	NO	NO	NO	NO	No	na	na	YES	na	na	na	na	na	na	na	na	na	na
158	RMRC-CVD-267	36	Male	O+	N	NO	NO	NO	NO	COVISHIELD	18.01.2021	17.02.2021	NO	na	na	na	na	na	na	na	na	na	na	na	na	No	na	na	YES	na	na	na	na	na	na	na	na	na	na
159	RMRC-CVD-269	46	Male	A+	N	NO	NO	NO	NO	COVISHIELD	18.01.2021	17.02.2021	NO	na	na	na	na	na	na	na	na	na	na	na	na	YES	14.01.2022	COVISHIELD	YES	NO	na	na	na	na	na	na	na	na	na
160	RMRC-CVD-273	27	Female	O+	N	NO	NO	NO	NO	COVAXIN	26.01.2021	25.02.2021	YES	2021-06-09	104	NO	NO	YES	NO	NO	NO	NO	NO	NO	NO	No	na	na	NO	na	na	na	na	na	na	na	na	na	na
161	RMRC-CVD-274	44	Male	B+	N	NO	NO	NO	NO	COVAXIN	26.01.2021	25.02.2021	YES	27-04-2021	61	NO	YES	NO	NO	NO	NO	NO	NO	NO	NO	No	na	na	NO	na	na	na	na	na	na	na	na	na	na
162	RMRC-CVD-275	48	Male	A+	Y	YES	YES	NO	NO	COVAXIN	26.01.2021	25.02.2021	YES	13-05-2021	77	NO	YES	NO	YES	NO	NO	NO	NO	NO	NO	No	na	na	NO	na	na	na	na	na	na	na	na	na	na
163	RMRC-CVD-276	34	Male	A+	N	NO	NO	NO	NO	COVAXIN	26.01.2021	25.02.2021	YES	20-04-2021	54	NO	YES	NO	NO	NO	NO	YES	NO	NO	YES	No	na	na	NO	na	na	na	na	na	na	na	na	na	na
164	RMRC-CVD-277	26	Male	O+	N	NO	NO	NO	NO	COVAXIN	26.01.2021	25.02.2021	NO	na	na	na	na	na	na	na	na	na	na	na	na	No	na	na	NO	na	na	na	na	na	na	na	na	na	na
165	RMRC-CVD-278	29	Female	O+	N	NO	NO	NO	NO	COVAXIN	26.01.2021	25.02.2021	NO	na	na	na	na	na	na	na	na	na	na	na	na	No	na	na	NO	na	na	na	na	na	na	na	na	na	na
166	RMRC-CVD-280	26	Female	B+	N	NO	NO	NO	NO	COVAXIN	26.01.2021	25.02.2021	YES	19-04-2021	53	NO	YES	NO	NO	NO	NO	NO	NO	NO	NO	No	na	na	NO	na	na	na	na	na	na	na	na	na	na
167	RMRC-CVD-281	27	Female	O+	N	NO	NO	NO	NO	COVAXIN	26.01.2021	25.02.2021	YES	2021-08-07	163	NO	YES	NO	YES	NO	NO	YES	YES	NO	NO	No	na	na	NO	na	na	na	na	na	na	na	na	na	na
168	RMRC-CVD-282	47	Male	O+	N	NO	NO	NO	NO	COVAXIN	26.01.2021	25.02.2021	YES	2021-04-07	41	NO	YES	YES	NO	YES	YES	NO	NO	YES	NO	No	na	na	NO	na	na	na	na	na	na	na	na	na	na
169	RMRC-CVD-283	33	Male	B+	N	NO	NO	NO	NO	COVAXIN	27.01.2021	26.02.2021	YES	31-07-2021	155	NO	YES	NO	NO	NO	NO	NO	NO	NO	NO	No	na	na	NO	na	na	na	na	na	na	na	na	na	na
170	RMRC-CVD-284	26	Female	O+	N	NO	NO	NO	NO	COVAXIN	26.01.2021	25.02.2021	YES	2021-07-09	134	NO	YES	YES	YES	YES	YES	NO	NO	NO	NO	No	na	na	NO	na	na	na	na	na	na	na	na	na	na
171	RMRC-CVD-285	27	Male	B+	N	NO	NO	NO	NO	COVAXIN	26.01.2021	25.02.2021	YES	14-05-2021	78	NO	YES	NO	YES	NO	NO	NO	NO	NO	NO	No	na	na	NO	na	na	na	na	na	na	na	na	na	na
172	RMRC-CVD-286	23	Male	B+	N	NO	NO	NO	NO	COVAXIN	26.01.2021	25.02.2021	NO	na	na	na	na	na	na	na	na	na	na	na	na	No	na	na	NO	na	na	na	na	na	na	na	na	na	na
173	RMRC-CVD-288	27	Female	O+	N	NO	NO	NO	NO	COVAXIN	26.01.2021	25.02.2021	YES	22-04-2021	56	NO	YES	YES	YES	NO	NO	NO	NO	NO	NO	No	na	na	NO	na	na	na	na	na	na	na	na	na	na
174	RMRC-CVD-289	28	Male	O+	N	NO	NO	NO	NO	COVAXIN	26.01.2021	25.02.2021	YES	2021-05-01	65	NO	YES	YES	YES	NO	NO	NO	NO	NO	NO	No	na	na	NO	na	na	na	na	na	na	na	na	na	na
175	RMRC-CVD-290	26	Male	O+	N	NO	NO	NO	NO	COVAXIN	26.01.2021	25.02.2021	YES	2021-08-06	162	NO	YES	NO	NO	NO	NO	NO	NO	NO	NO	No	na	na	NO	na	na	na	na	na	na	na	na	na	na
176	RMRC-CVD-291	36	Male	B+	N	NO	NO	NO	NO	COVAXIN	26.01.2021	25.02.2021	NO	na	na	na	na	na	na	na	na	na	na	na	na	No	na	na	NO	na	na	na	na	na	na	na	na	na	na
177	RMRC-CVD-293	36	Male	O+	N	NO	NO	NO	NO	COVAXIN	26.01.2021	25.02.2021	YES	29-05-2021	93	NO	NO	NO	NO	NO	NO	NO	NO	NO	NO	No	na	na	NO	na	na	na	na	na	na	na	na	na	na
178	RMRC-CVD-297	45	Male	AB+	Y	NO	YES	NO	NO	COVAXIN	26.01.2021	25.02.2021	YES	2021-08-09	165	NO	YES	YES	YES	YES	NO	NO	YES	NO	NO	No	na	na	NO	na	na	na	na	na	na	na	na	na	na
179	RMRC-CVD-298	38	Male	O+	N	NO	NO	NO	NO	COVAXIN	26.01.2021	25.02.2021	YES	22-08-2021	178	NO	YES	YES	YES	YES	NO	YES	YES	NO	NO	No	na	na	NO	na	na	na	na	na	na	na	na	na	na
180	RMRC-CVD-300	57	Male	O+	N	NO	NO	NO	NO	COVAXIN	26.01.2021	25.02.2021	YES	2021-11-04	252	NO	YES	NO	NO	NO	NO	NO	YES	NO	NO	No	na	na	NO	na	na	na	na	na	na	na	na	na	na
181	RMRC-CVD-302	45	Male	O+	Y	YES	NO	NO	NO	COVAXIN	26.01.2021	25.02.2021	YES	26-07-2021	151	NO	YES	NO	NO	NO	NO	NO	NO	NO	NO	No	na	na	NO	na	na	na	na	na	na	na	na	na	na
182	RMRC-CVD-304	27	Male	O+	N	NO	NO	NO	NO	COVAXIN	26.01.2021	25.02.2021	YES	23-05-2021	87	NO	YES	NO	NO	NO	NO	NO	NO	NO	NO	No	na	na	NO	na	na	na	na	na	na	na	na	na	na
183	RMRC-CVD-306	32	Male	B+	N	NO	NO	NO	NO	COVAXIN	27.01.2021	26.02.2021	NO	na	na	na	na	na	na	na	na	na	na	na	na	No	na	na	NO	na	na	na	na	na	na	na	na	na	na
184	RMRC-CVD-307	38	Male	B+	N	NO	NO	NO	NO	COVAXIN	26.01.2021	25.02.2021	YES	2021-05-04	68	NO	YES	NO	NO	NO	NO	NO	NO	NO	NO	No	na	na	NO	na	na	na	na	na	na	na	na	na	na
185	RMRC-CVD-310	50	Male	O+	N	NO	NO	NO	NO	COVAXIN	26.01.2021	25.02.2021	YES	2021-08-09	165	NO	YES	YES	YES	YES	YES	YES	NO	YES	NO	No	na	na	NO	na	na	na	na	na	na	na	na	na	na
186	RMRC-CVD-312	52	Male	O+	Y	NO	YES	NO	NO	COVAXIN	26.01.2021	25.02.2021	NO	na	na	na	na	na	na	na	na	na	na	na	na	No	na	na	NO	na	na	na	na	na	na	na	na	na	na
187	RMRC-CVD-313	37	Male	A+	Y	NO	YES	NO	NO	COVAXIN	26.01.2021	25.02.2021	YES	24-09-2021	211	NO	YES	NO	NO	NO	NO	NO	NO	NO	NO	No	na	na	NO	na	na	na	na	na	na	na	na	na	na
188	RMRC-CVD-314	50	Male	O+	Y	YES	NO	NO	NO	COVAXIN	26.01.2021	25.02.2021	YES	2021-06-12	107	NO	YES	NO	NO	NO	NO	NO	NO	NO	NO	No	na	na	NO	na	na	na	na	na	na	na	na	na	na
189	RMRC-CVD-316	26	Male	B+	N	NO	NO	NO	NO	COVAXIN	26.01.2021	25.02.2021	NO	na	na	na	na	na	na	na	na	na	na	na	na	No	na	na	NO	na	na	na	na	na	na	na	na	na	na
190	RMRC-CVD-317	29	Male	A+	N	NO	NO	NO	NO	COVAXIN	26.01.2021	25.02.2021	NO	na	na	na	na	na	na	na	na	na	na	na	na	No	na	na	NO	na	na	na	na	na	na	na	na	na	na
191	RMRC-CVD-318	47	Male	O+	N	NO	NO	NO	NO	COVAXIN	26.01.2021	25.02.2021	YES	2021-09-02	189	NO	YES	NO	NO	NO	NO	NO	NO	NO	NO	No	na	na	NO	na	na	na	na	na	na	na	na	na	na
192	RMRC-CVD-319	44	Male	B+	N	NO	NO	NO	NO	COVAXIN	26.01.2021	25.02.2021	YES	29-03-2021	32	NO	YES	YES	YES	YES	YES	YES	NO	NO	NO	No	na	na	NO	na	na	na	na	na	na	na	na	na	na
193	RMRC-CVD-323	41	Female	A+	N	NO	NO	NO	NO	COVAXIN	26.01.2021	25.02.2021	YES	26-10-2021	243	NO	YES	NO	YES	NO	NO	NO	NO	NO	NO	No	na	na	NO	na	na	na	na	na	na	na	na	na	na
194	RMRC-CVD-325	43	Male	O+	N	NO	NO	NO	NO	COVAXIN	26.01.2021	25.02.2021	NO	na	na	na	na	na	na	na	na	na	na	na	na	No	na	na	NO	na	na	na	na	na	na	na	na	na	na
195	RMRC-CVD-326	27	Male	O+	N	NO	NO	NO	NO	COVAXIN	26.01.2021	25.02.2021	YES	21-09-2021	208	NO	YES	YES	YES	YES	YES	YES	YES	NO	NO	No	na	na	NO	na	na	na	na	na	na	na	na	na	na
196	RMRC-CVD-327	41	Male	B+	N	NO	NO	NO	NO	COVAXIN	26.01.2021	25.02.2021	YES	28-07-2021	153	NO	YES	YES	YES	YES	YES	NO	NO	NO	NO	No	na	na	NO	na	na	na	na	na	na	na	na	na	na
197	RMRC-CVD-330	35	Male	O+	N	NO	NO	NO	NO	COVAXIN	26.01.2021	25.02.2021	NO	na	na	na	na	na	na	na	na	na	na	na	na	No	na	na	NO	na	na	na	na	na	na	na	na	na	na
198	RMRC-CVD-331	41	Male	A+	N	NO	NO	NO	NO	COVAXIN	26.01.2021	25.02.2021	YES	2021-08-11	167	NO	YES	YES	YES	NO	NO	YES	NO	YES	YES	No	na	na	NO	na	na	na	na	na	na	na	na	na	na
199	RMRC-CVD-332	29	Male	B+	N	NO	NO	NO	NO	COVAXIN	26.01.2021	25.02.2021	NO	na	na	na	na	na	na	na	na	na	na	na	na	No	na	na	NO	na	na	na	na	na	na	na	na	na	na
200	RMRC-CVD-333	30	Male	O+	N	NO	NO	NO	NO	COVAXIN	20.01.2021	19.02.2021	YES	19-05-2021	89	YES	YES	YES	YES	YES	YES	YES	YES	YES	YES	YES	11.01.2022	COVAXIN	YES	NO	na	na	na	na	na	na	na	na	na
201	RMRC-CVD-334	30	Male	A-	N	NO	NO	NO	NO	COVAXIN	20.01.2021	19.02.2021	NO	na	na	na	na	na	na	na	na	na	na	na	na	YES	11.01.2022	COVAXIN	YES	NO	na	na	na	na	na	na	na	na	na
202	RMRC-CVD-336	27	Male	O+	N	NO	NO	NO	NO	COVAXIN	20.01.2021	19.02.2021	NO	na	na	na	na	na	na	na	na	na	na	na	na	YES	11.01.2022	COVAXIN	YES	NO	na	na	na	na	na	na	na	na	na
203	RMRC-CVD-337	26	Male	O-	N	NO	NO	NO	NO	COVAXIN	20.01.2021	19.02.2021	YES	22-03-2021	31	NO	YES	NO	NO	NO	NO	NO	NO	NO	NO	YES	11.01.2022	COVAXIN	YES	NO	na	na	na	na	na	na	na	na	na
204	RMRC-CVD-339	44	Male	B+	N	NO	NO	NO	NO	COVAXIN	20.01.2021	19.02.2021	NO	na	na	na	na	na	na	na	na	na	na	na	na	YES	11.01.2022	COVAXIN	YES	NO	na	na	na	na	na	na	na	na	na
205	RMRC-CVD-342	26	Female	B-	N	NO	NO	NO	NO	COVAXIN	20.01.2021	19.02.2021	YES	23-03-2021	32	NO	YES	NO	NO	NO	NO	NO	NO	NO	NO	YES	11.01.2022	COVAXIN	YES	YES	YES	YES	NO	NO	NO	NO	YES	NO	NO
206	RMRC-CVD-343	36	Male	O+	N	NO	NO	NO	NO	COVAXIN	20.01.2021	19.02.2021	YES	27-05-2021	97	YES	YES	YES	YES	YES	NO	YES	YES	YES	NO	YES	11.01.2022	COVAXIN	YES	NO	na	na	na	na	na	na	na	na	na
207	RMRC-CVD-344	28	Male	O+	N	NO	NO	NO	NO	COVAXIN	20.01.2021	19.02.2021	NO	na	na	na	na	na	na	na	na	na	na	na	na	YES	11.01.2022	COVAXIN	YES	NO	na	na	na	na	na	na	na	na	na
208	RMRC-CVD-346	56	Male	B+	N	NO	NO	NO	NO	COVAXIN	20.01.2021	19.02.2021	NO	na	na	na	na	na	na	na	na	na	na	na	na	YES	11.01.2022	COVAXIN	YES	NO	na	na	na	na	na	na	na	na	na
209	RMRC-CVD-351	56	Male	A+	N	NO	NO	NO	NO	COVAXIN	20.01.2021	19.02.2021	No	na	na	na	na	na	na	na	na	na	na	na	na	YES	11.01.2022	COVAXIN	YES	NO	na	na	na	na	na	na	na	na	na
210	RMRC-CVD-353	47	Male	O-	N	NO	NO	NO	NO	COVAXIN	22.01.2021	21.02.2021	NO	na	na	na	na	na	na	na	na	na	na	na	na	YES	11.01.2022	COVAXIN	YES	NO	na	na	na	na	na	na	na	na	na
211	RMRC-CVD-355	31	Male	O+	N	NO	NO	NO	NO	COVAXIN	20.01.2021	19.02.2021	NO	na	na	na	na	na	na	na	na	na	na	na	na	YES	11.01.2022	COVAXIN	YES	YES	YES	NO	NO	NO	NO	NO	NO	NO	NO
212	RMRC-CVD-356	58	Male	AB+	Y	NO	YES	NO	NO	COVAXIN	20.01.2021	19.02.2021	YES	31-05-2021	101	NO	YES	NO	NO	NO	NO	NO	NO	NO	NO	YES	11.01.2022	COVAXIN	YES	YES	YES	YES	NO	NO	NO	NO	YES	NO	YES
213	RMRC-CVD-358	58	Male	B+	N	NO	NO	NO	NO	COVAXIN	20.01.2021	19.02.2021	YES	16-04-2021	56	NO	YES	NO	NO	NO	NO	NO	NO	NO	NO	YES	11.01.2022	COVAXIN	YES	YES	YES	YES	NO	NO	NO	NO	YES	NO	NO
214	RMRC-CVD-359	39	Male	B+	N	NO	NO	NO	NO	COVAXIN	20.01.2021	19.02.2021	NO	na	na	na	na	na	na	na	na	na	na	na	na	YES	11.01.2022	COVAXIN	YES	NO	na	na	na	na	na	na	na	na	na
215	RMRC-CVD-361	59	Male	O-	N	NO	NO	NO	NO	COVAXIN	20.01.2021	19.02.2021	NO	na	na	na	na	na	na	na	na	na	na	na	na	YES	11.01.2022	COVAXIN	YES	YES	YES	NO	NO	NO	NO	NO	NO	NO	NO
216	RMRC-CVD-364	24	Female	A+	N	NO	NO	NO	NO	COVAXIN	20.01.2021	19.02.2021	YES	2021-04-04	44	NO	YES	NO	NO	NO	NO	NO	NO	NO	NO	YES	11.01.2022	COVAXIN	YES	YES	YES	YES	NO	NO	NO	YES	YES	NO	NO
217	RMRC-CVD-371	57	Male	B-	N	NO	NO	NO	NO	COVAXIN	20.01.2021	19.02.2021	YES	17-08-2021	179	NO	YES	NO	NO	NO	NO	NO	NO	YES	NO	YES	11.01.2022	COVAXIN	YES	NO	na	na	na	na	na	na	na	na	na
218	RMRC-CVD-373	55	Male	B+	N	NO	NO	NO	NO	COVAXIN	20.01.2021	19.02.2021	NO	na	na	na	na	na	na	na	na	na	na	na	na	YES	11.01.2022	COVAXIN	YES	NO	na	na	na	na	na	na	na	na	na
219	RMRC-CVD-374	26	Male	A+	N	NO	NO	NO	NO	COVAXIN	20.01.2021	19.02.2021	NO	na	na	na	na	na	na	na	na	na	na	na	na	YES	11.01.2022	COVAXIN	YES	NO	na	na	na	na	na	na	na	na	na
220	RMRC-CVD-380	38	Male	O+	Y	NO	YES	NO	NO	COVAXIN	20.01.2021	19.02.2021	NO	na	na	na	na	na	na	na	na	na	na	na	na	YES	11.01.2022	COVAXIN	YES	NO	na	na	na	na	na	na	na	na	na
221	RMRC-CVD-383	45	Female	O+	N	NO	NO	NO	NO	COVAXIN	20.01.2021	19.02.2021	YES	26-04-2021	66	NO	YES	YES	YES	NO	NO	YES	YES	NO	NO	YES	11.01.2022	COVAXIN	YES	YES	YES	NO	NO	NO	NO	NO	NO	NO	NO
222	RMRC-CVD-384	42	Male	O-	Y	YES	NO	NO	NO	COVAXIN	20.01.2021	19.02.2021	NO	na	na	na	na	na	na	na	na	na	na	na	na	YES	11.01.2022	COVAXIN	YES	NO	na	na	na	na	na	na	na	na	na
223	RMRC-CVD-387	40	Female	AB+	N	NO	NO	NO	NO	COVAXIN	20.01.2021	19.02.2021	YES	23-04-2021	63	NO	YES	YES	YES	YES	NO	YES	YES	NO	YES	YES	11.01.2022	COVAXIN	YES	NO	na	na	na	na	na	na	na	na	na
224	RMRC-CVD-388	36	Female	O+	N	NO	NO	NO	NO	COVAXIN	20.01.2021	19.02.2021	NO	na	na	na	na	na	na	na	na	na	na	na	na	YES	11.01.2022	COVAXIN	YES	NO	na	na	na	na	na	na	na	na	na
225	RMRC-CVD-389	44	Male	B+	N	NO	NO	NO	NO	COVAXIN	20.01.2021	19.02.2021	YES	20-05-2021	90	NO	YES	NO	NO	NO	NO	NO	NO	NO	NO	YES	11.01.2022	COVAXIN	YES	NO	na	na	na	na	na	na	na	na	na
226	RMRC-CVD-390	28	Female	B+	N	NO	NO	NO	NO	COVAXIN	20.01.2021	19.02.2021	YES	2021-07-04	135	NO	NO	NO	NO	NO	NO	YES	YES	YES	YES	YES	11.01.2022	COVAXIN	NO	na	na	na	na	na	na	na	na	na	na
227	RMRC-CVD-392	50	Female	A+	N	NO	NO	NO	NO	COVAXIN	20.01.2021	19.02.2021	YES	24-04-2021	64	NO	NO	YES	YES	YES	NO	NO	YES	NO	NO	YES	11.01.2022	COVAXIN	YES	NO	na	na	na	na	na	na	na	na	na
228	RMRC-CVD-393	26	Male	O+	N	NO	NO	NO	NO	COVAXIN	22.01.2021	21.02.2021	NO	na	na	na	na	na	na	na	na	na	na	na	na	No	na	na	YES	na	na	na	na	na	na	na	na	na	na
229	RMRC-CVD-394	23	Male	A+	N	NO	NO	NO	NO	COVAXIN	22.01.2021	21.02.2021	NO	na	na	na	na	na	na	na	na	na	na	na	na	YES	11.01.2022	COVAXIN	YES	NO	na	na	na	na	na	na	na	na	na
230	RMRC-CVD-396	24	Male	O+	N	NO	NO	NO	NO	COVAXIN	20.01.2021	19.02.2021	YES	21-05-2021	91	NO	NO	YES	YES	YES	NO	NO	NO	NO	NO	YES	11.01.2022	COVAXIN	YES	NO	na	na	na	na	na	na	na	na	na
231	RMRC-CVD-398	48	Male	O+	N	NO	NO	NO	NO	COVAXIN	20.01.2021	19.02.2021	YES	25-03-2021	34	NO	YES	NO	YES	NO	NO	NO	NO	NO	NO	YES	11.01.2022	COVAXIN	YES	NO	na	na	na	na	na	na	na	na	na
232	RMRC-CVD-403	26	Male	B+	N	NO	NO	NO	NO	COVAXIN	22.01.2021	21.02.2021	NO	na	na	na	na	na	na	na	na	na	na	na	na	YES	11.01.2022	COVAXIN	YES	NO	na	na	na	na	na	na	na	na	na
233	RMRC-CVD-404	27	Male	AB+	N	NO	NO	NO	NO	COVAXIN	22.01.2021	21.02.2021	NO	na	na	na	na	na	na	na	na	na	na	na	na	YES	11.01.2022	COVAXIN	YES	NO	na	na	na	na	na	na	na	na	na
234	RMRC-CVD-405	55	Male	A+	N	NO	NO	NO	NO	COVAXIN	20.01.2021	19.02.2021	YES	2021-08-11	173	NO	NO	YES	YES	YES	NO	YES	NO	NO	NO	YES	11.01.2022	COVAXIN	YES	NO	na	na	na	na	na	na	na	na	na
235	RMRC-CVD-406	31	Male	O+	N	NO	NO	NO	NO	COVAXIN	20.01.2021	19.02.2021	YES	23-04-2021	63	NO	YES	NO	YES	NO	NO	NO	NO	NO	NO	YES	11.01.2022	COVAXIN	YES	NO	na	na	na	na	na	na	na	na	na
236	RMRC-CVD-408	39	Female	B+	N	NO	NO	NO	NO	COVAXIN	20.01.2021	19.02.2021	YES	16-04-2021	56	NO	YES	NO	NO	NO	NO	NO	NO	NO	NO	YES	11.01.2022	COVAXIN	YES	NO	na	na	na	na	na	na	na	na	na
237	RMRC-CVD-412	26	Male	B+	N	NO	NO	NO	NO	COVAXIN	20.01.2021	19.02.2021	NO	na	na	na	na	na	na	na	na	na	na	na	na	YES	11.01.2022	COVAXIN	YES	NO	na	na	na	na	na	na	na	na	na
238	RMRC-CVD-413	32	Male	A+	N	NO	NO	NO	NO	COVAXIN	20.01.2021	19.02.2021	NO	na	na	na	na	na	na	na	na	na	na	na	na	YES	11.01.2022	COVAXIN	YES	NO	na	na	na	na	na	na	na	na	na
239	RMRC-CVD-414	23	Male	O+	N	NO	NO	NO	NO	COVAXIN	20.01.2021	19.02.2021	NO	na	na	na	na	na	na	na	na	na	na	na	na	YES	11.01.2022	COVAXIN	YES	NO	na	na	na	na	na	na	na	na	na
240	RMRC-CVD-415	29	Female	A+	N	NO	NO	NO	NO	COVAXIN	20.01.2021	19.02.2021	NO	na	na	na	na	na	na	na	na	na	na	na	na	YES	11.01.2022	COVAXIN	YES	NO	na	na	na	na	na	na	na	na	na
241	RMRC-CVD-418	43	Male	O+	N	NO	NO	NO	NO	COVAXIN	20.01.2021	19.02.2021	YES	27-03-2021	36	NO	YES	YES	YES	YES	NO	YES	YES	NO	NO	YES	11.01.2022	COVAXIN	NO	na	na	na	na	na	na	na	na	na	na
242	RMRC-CVD-419	30	Male	B+	N	NO	NO	NO	NO	COVAXIN	20.01.2021	19.02.2021	YES	2021-04-03	43	YES	YES	YES	YES	YES	NO	YES	YES	YES	NO	YES	11.01.2022	COVAXIN	YES	NO	na	na	na	na	na	na	na	na	na
243	RMRC-CVD-421	53	Male	O+	Y	NO	YES	NO	NO	COVAXIN	20.01.2021	19.02.2021	YES	2021-06-03	104	NO	YES	NO	NO	NO	NO	NO	NO	YES	NO	YES	11.01.2022	COVAXIN	YES	NO	na	na	na	na	na	na	na	na	na
244	RMRC-CVD-422	28	Female	B+	N	NO	NO	NO	NO	COVAXIN	20.01.2021	19.02.2021	YES	21-04-2021	61	NO	YES	NO	NO	NO	NO	NO	NO	NO	NO	YES	11.01.2022	COVAXIN	YES	NO	na	na	na	na	na	na	na	na	na
245	RMRC-CVD-425	46	Male	B-	N	NO	NO	NO	NO	COVAXIN	20.01.2021	19.02.2021	No	na	na	na	na	na	na	na	na	na	na	na	na	YES	11.01.2022	COVAXIN	YES	YES	YES	YES	NO	NO	NO	YES	YES	NO	NO
246	RMRC-CVD-426	38	Male	B+	N	NO	NO	NO	NO	COVAXIN	20.01.2021	19.02.2021	YES	28-04-2021	68	NO	YES	YES	YES	YES	NO	YES	YES	NO	NO	YES	11.01.2022	COVAXIN	YES	YES	YES	YES	NO	NO	NO	NO	YES	NO	NO
247	RMRC-CVD-428	35	Male	O-	N	NO	NO	NO	NO	COVAXIN	20.01.2021	19.02.2021	YES	25-07-2021	156	NO	YES	NO	NO	NO	NO	NO	NO	YES	NO	YES	11.01.2022	COVAXIN	YES	NO	na	na	na	na	na	na	na	na	na
248	RMRC-CVD-429	24	Male	AB+	N	NO	NO	NO	NO	COVAXIN	20.01.2021	19.02.2021	NO	na	na	na	na	na	na	na	na	na	na	na	na	YES	11.01.2022	COVAXIN	YES	YES	NO	YES	NO	NO	NO	NO	NO	NO	NO
249	RMRC-CVD-431	56	Male	B+	N	NO	NO	NO	NO	COVAXIN	20.01.2021	19.02.2021	NO	na	na	na	na	na	na	na	na	na	na	na	na	YES	11.01.2022	COVAXIN	YES	NO	na	na	na	na	na	na	na	na	na
250	RMRC-CVD-432	24	Female	O+	N	NO	NO	NO	NO	COVAXIN	20.01.2021	19.02.2021	NO	na	na	na	na	na	na	na	na	na	na	na	na	YES	11.01.2022	COVAXIN	YES	NO	na	na	na	na	na	na	na	na	na
251	RMRC-CVD-433	42	Male	B+	N	NO	NO	NO	NO	COVAXIN	20.01.2021	19.02.2021	NO	na	na	na	na	na	na	na	na	na	na	na	na	YES	11.01.2022	COVAXIN	YES	YES	YES	NO	NO	NO	NO	NO	YES	YES	YES
252	RMRC-CVD-435	27	Male	B-	N	NO	NO	NO	NO	COVAXIN	20.01.2021	19.02.2021	NO	na	na	na	na	na	na	na	na	na	na	na	na	YES	11.01.2022	COVAXIN	YES	NO	na	na	na	na	na	na	na	na	na
253	RMRC-CVD-436	34	Male	A+	N	NO	NO	NO	NO	COVAXIN	20.01.2021	19.02.2021	YES	2021-04-09	49	NO	YES	YES	YES	YES	NO	YES	YES	NO	NO	YES	11.01.2022	COVAXIN	YES	NO	na	na	na	na	na	na	na	na	na
254	RMRC-CVD-438	24	Male	O+	N	NO	NO	NO	NO	COVAXIN	20.01.2021	19.02.2021	NO	na	na	na	na	na	na	na	na	na	na	na	na	YES	11.01.2022	COVAXIN	YES	YES	YES	YES	NO	NO	NO	NO	YES	NO	YES
255	RMRC-CVD-440	41	Male	AB+	N	NO	NO	NO	NO	COVAXIN	20.01.2021	19.02.2021	YES	14-04-2021	54	YES	YES	YES	YES	YES	NO	YES	YES	YES	NO	YES	11.01.2022	COVAXIN	YES	NO	na	na	na	na	na	na	na	na	na
256	RMRC-CVD-441	26	Male	B+	N	NO	NO	NO	NO	COVAXIN	20.01.2021	19.02.2021	YES	31-05-2021	101	NO	YES	NO	NO	NO	NO	NO	NO	NO	NO	YES	11.01.2022	COVAXIN	YES	NO	na	na	na	na	na	na	na	na	na
257	RMRC-CVD-443	26	Male	B-	N	NO	NO	NO	NO	COVAXIN	20.01.2021	19.02.2021	YES	17-05-2021	87	NO	NO	NO	NO	NO	NO	YES	NO	NO	NO	YES	11.01.2022	COVAXIN	YES	NO	na	na	na	na	na	na	na	na	na
258	RMRC-CVD-444	42	Male	A-	N	NO	NO	NO	NO	COVAXIN	20.01.2021	19.02.2021	NO	na	na	na	na	na	na	na	na	na	na	na	na	YES	11.01.2022	COVAXIN	YES	YES	YES	YES	NO	NO	NO	NO	YES	NO	NO
259	RMRC-CVD-445	34	Male	A+	N	NO	NO	NO	NO	COVAXIN	20.01.2021	19.02.2021	YES	22-04-2021	62	NO	YES	NO	YES	YES	YES	NO	NO	YES	NO	YES	11.01.2022	COVAXIN	YES	NO	na	na	na	na	na	na	na	na	na
260	RMRC-CVD-449	43	Male	B-	Y	NO	YES	NO	NO	COVAXIN	20.01.2021	19.02.2021	NO	na	na	na	na	na	na	na	na	na	na	na	na	YES	11.01.2022	COVAXIN	YES	YES	YES	YES	NO	NO	NO	NO	YES	NO	NO
261	RMRC-CVD-452	28	Female	O-	N	NO	NO	NO	NO	COVAXIN	20.01.2021	19.02.2021	NO	na	na	na	na	na	na	na	na	na	na	na	na	YES	11.01.2022	COVAXIN	YES	YES	NO	NO	NO	NO	NO	NO	YES	NO	NO
262	RMRC-CVD-454	33	Male	AB+	N	NO	NO	NO	NO	COVAXIN	20.01.2021	19.02.2021	YES	2021-04-11	51	NO	YES	NO	NO	NO	NO	NO	NO	NO	NO	YES	11.01.2022	COVAXIN	YES	NO	na	na	na	na	na	na	na	na	na
263	RMRC-CVD-458	33	Male	B+	N	NO	NO	NO	NO	COVAXIN	20.01.2021	19.02.2021	YES	27-04-2021	67	NO	YES	YES	YES	YES	YES	YES	YES	YES	NO	YES	11.01.2022	COVAXIN	YES	NO	na	na	na	na	na	na	na	na	na
264	RMRC-CVD-459	32	Male	B+	N	NO	NO	NO	NO	COVAXIN	20.01.2021	19.02.2021	NO	na	na	na	na	na	na	na	na	na	na	na	na	YES	11.01.2022	COVAXIN	YES	YES	YES	NO	NO	NO	NO	NO	YES	YES	YES
265	RMRC-CVD-461	30	Male	O+	N	NO	NO	NO	NO	COVAXIN	20.01.2021	19.02.2021	NO	na	na	na	na	na	na	na	na	na	na	na	na	YES	11.01.2022	COVAXIN	NO	na	na	na	na	na	na	na	na	na	na
266	RMRC-CVD-464	27	Male	AB+	N	NO	NO	NO	NO	COVAXIN	20.01.2021	19.02.2021	YES	25-05-2021	95	NO	YES	NO	NO	NO	NO	NO	NO	NO	NO	YES	11.01.2022	COVAXIN	YES	NO	na	na	na	na	na	na	na	na	na
267	RMRC-CVD-465	32	Male	A+	N	NO	NO	NO	NO	COVAXIN	20.01.2021	19.02.2021	NO	na	na	na	na	na	na	na	na	na	na	na	na	YES	11.01.2022	COVAXIN	YES	NO	na	na	na	na	na	na	na	na	na
268	RMRC-CVD-466	23	Male	A+	N	NO	NO	NO	NO	COVAXIN	22.01.2021	21.02.2021	YES	2021-05-09	77	NO	YES	NO	NO	NO	NO	NO	NO	NO	NO	YES	11.01.2022	COVAXIN	YES	NO	na	na	na	na	na	na	na	na	na
269	RMRC-CVD-467	31	Male	O+	N	NO	NO	NO	NO	COVAXIN	22.01.2021	21.02.2021	YES	23-04-2021	61	NO	YES	NO	YES	NO	NO	NO	NO	YES	NO	YES	11.01.2022	COVAXIN	YES	NO	na	na	na	na	na	na	na	na	na
270	RMRC-CVD-470	40	Male	O+	N	NO	NO	NO	NO	COVAXIN	22.01.2021	21.02.2021	YES	27-03-2021	34	NO	YES	NO	NO	NO	NO	NO	NO	NO	NO	YES	11.01.2022	COVAXIN	YES	NO	na	na	na	na	na	na	na	na	na
271	RMRC-CVD-472	35	Male	B+	N	NO	NO	NO	NO	COVAXIN	22.01.2021	21.02.2021	YES	2021-04-10	48	NO	YES	NO	NO	NO	NO	NO	NO	NO	NO	YES	11.01.2022	COVAXIN	YES	NO	na	na	na	na	na	na	na	na	na
272	RMRC-CVD-473	57	Male	O+	N	NO	NO	NO	NO	COVAXIN	22.01.2021	21.02.2021	NO	na	na	na	na	na	na	na	na	na	na	na	na	YES	11.01.2022	COVAXIN	YES	YES	YES	NO	NO	NO	NO	NO	NO	NO	NO
273	RMRC-CVD-475	26	Male	O+	N	NO	NO	NO	NO	COVAXIN	22.01.2021	21.02.2021	NO	na	na	na	na	na	na	na	na	na	na	na	na	YES	11.01.2022	COVAXIN	YES	NO	na	na	na	na	na	na	na	na	na
274	RMRC-CVD-477	47	Male	AB+	N	NO	NO	NO	NO	COVAXIN	22.01.2021	21.02.2021	NO	na	na	na	na	na	na	na	na	na	na	na	na	YES	11.01.2022	COVAXIN	YES	YES	YES	NO	NO	NO	NO	NO	NO	NO	NO
275	RMRC-CVD-478	26	Female	AB+	N	NO	NO	NO	NO	COVAXIN	20.01.2021	19.02.2021	YES	25-03-2021	34	NO	YES	NO	NO	YES	NO	NO	NO	NO	NO	YES	11.01.2022	COVAXIN	YES	YES	YES	NO	NO	NO	NO	NO	YES	NO	YES
276	RMRC-CVD-479	46	Male	O+	N	NO	NO	NO	NO	COVAXIN	20.01.2021	19.02.2021	YES	2021-05-01	71	NO	NO	YES	NO	NO	NO	NO	NO	YES	YES	YES	11.01.2022	COVAXIN	YES	NO	na	na	na	na	na	na	na	na	na
277	RMRC-CVD-480	24	Female	B-	N	NO	NO	NO	NO	COVAXIN	20.01.2021	19.02.2021	YES	19-04-2021	59	NO	YES	YES	YES	YES	NO	NO	NO	YES	NO	YES	11.01.2022	COVAXIN	NO	na	na	na	na	na	na	na	na	na	na
278	RMRC-CVD-482	37	Female	B+	N	NO	NO	NO	NO	COVAXIN	20.01.2021	19.02.2021	NO	na	na	na	na	na	na	na	na	na	na	na	na	YES	11.01.2022	COVAXIN	YES	NO	na	na	na	na	na	na	na	na	na
279	RMRC-CVD-485	50	Female	A+	N	NO	NO	NO	NO	COVISHIELD	18.01.2021	17.02.2021	NO	na	na	na	na	na	na	na	na	na	na	na	na	No	na	na	NO	na	na	na	na	na	na	na	na	na	na
280	RMRC-CVD-497	46	Male	O+	N	NO	NO	NO	NO	COVISHIELD	22.01.2021	24.02.2021	NO	na	na	na	na	na	na	na	na	na	na	na	na	No	na	na	NO	na	na	na	na	na	na	na	na	na	na
281	RMRC-CVD-501	43	Female	A-	N	NO	NO	NO	NO	COVISHIELD	22.01.2021	21.02.2021	NO	na	na	na	na	na	na	na	na	na	na	na	na	No	na	na	NO	na	na	na	na	na	na	na	na	na	na
282	RMRC-CVD-502	41	Female	B+	N	NO	NO	NO	NO	COVISHIELD	22.01.2021	21.02.2021	NO	na	na	na	na	na	na	na	na	na	na	na	na	No	na	na	NO	na	na	na	na	na	na	na	na	na	na
283	RMRC-CVD-506	39	Female	B+	N	NO	NO	NO	NO	COVISHIELD	22.01.2021	21.02.2021	NO	na	na	na	na	na	na	na	na	na	na	na	na	No	na	na	NO	na	na	na	na	na	na	na	na	na	na
284	RMRC-CVD-508	20	Female	A+	N	NO	NO	NO	NO	COVISHIELD	22.01.2021	22.02.2021	NO	na	na	na	na	na	na	na	na	na	na	na	na	No	na	na	NO	na	na	na	na	na	na	na	na	na	na
285	RMRC-CVD-510	21	Female	O+	N	NO	NO	NO	NO	COVISHIELD	22.01.2021	20.02.2021	NO	na	na	na	na	na	na	na	na	na	na	na	na	No	na	na	NO	na	na	na	na	na	na	na	na	na	na
286	RMRC-CVD-511	19	Female	AB+	Y	NO	YES	NO	NO	COVISHIELD	22.01.2021	20.02.2021	NO	na	na	na	na	na	na	na	na	na	na	na	na	No	na	na	NO	na	na	na	na	na	na	na	na	na	na
287	RMRC-CVD-512	19	Female	O+	N	NO	NO	NO	NO	COVISHIELD	22.01.2021	23.02.2021	NO	na	na	na	na	na	na	na	na	na	na	na	na	No	na	na	NO	na	na	na	na	na	na	na	na	na	na
288	RMRC-CVD-517	49	Female	O+	N	NO	NO	NO	NO	COVISHIELD	22.01.2021	21.02.2021	NO	na	na	na	na	na	na	na	na	na	na	na	na	No	na	na	NO	na	na	na	na	na	na	na	na	na	na
289	RMRC-CVD-522	31	Male	O-	Y	YES	NO	NO	NO	COVISHIELD	22.01.2021	21.02.2021	NO	na	na	na	na	na	na	na	na	na	na	na	na	No	na	na	NO	na	na	na	na	na	na	na	na	na	na
290	RMRC-CVD-528	48	Female	B+	N	NO	NO	NO	NO	COVISHIELD	18.01.2021	17.02.2021	NO	na	na	na	na	na	na	na	na	na	na	na	na	No	na	na	NO	na	na	na	na	na	na	na	na	na	na
291	RMRC-CVD-546	42	Male	A+	N	NO	NO	NO	NO	COVISHIELD	18.01.2021	17.02.2021	NO	na	na	na	na	na	na	na	na	na	na	na	na	No	na	na	NO	na	na	na	na	na	na	na	na	na	na
292	RMRC-CVD-549	45	Male	A+	N	NO	NO	NO	NO	COVISHIELD	18.01.2021	17.02.2021	NO	na	na	na	na	na	na	na	na	na	na	na	na	No	na	na	NO	na	na	na	na	na	na	na	na	na	na
293	RMRC-CVD-559	52	Male	B+	N	NO	NO	NO	NO	COVISHIELD	18.01.2021	16.02.2021	NO	na	na	na	na	na	na	na	na	na	na	na	na	No	na	na	NO	na	na	na	na	na	na	na	na	na	na
294	RMRC-CVD-567	53	Female	A+	Y	NO	YES	NO	NO	COVISHIELD	18.01.2021	17.02.2021	NO	na	na	na	na	na	na	na	na	na	na	na	na	No	na	na	NO	na	na	na	na	na	na	na	na	na	na
295	RMRC-CVD-568	53	Female	AB+	Y	NO	YES	NO	NO	COVISHIELD	18.01.2021	17.02.2021	NO	na	na	na	na	na	na	na	na	na	na	na	na	No	na	na	NO	na	na	na	na	na	na	na	na	na	na
296	RMRC-CVD-569	37	Female	O+	Y	YES	YES	NO	NO	COVISHIELD	18.01.2021	17.02.2021	NO	na	na	na	na	na	na	na	na	na	na	na	na	No	na	na	NO	na	na	na	na	na	na	na	na	na	na
297	RMRC-CVD-573	27	Male	O+	N	NO	NO	NO	NO	COVISHIELD	22.01.2021	21.02.2021	NO	na	na	na	na	na	na	na	na	na	na	na	na	No	na	na	NO	na	na	na	na	na	na	na	na	na	na
298	RMRC-CVD-583	35	Male	A+	Y	NO	YES	NO	NO	COVISHIELD	22.01.2021	21.02.2021	NO	na	na	na	na	na	na	na	na	na	na	na	na	No	na	na	NO	na	na	na	na	na	na	na	na	na	na
299	RMRC-CVD-590	21	Male	A+	N	NO	NO	NO	NO	COVISHIELD	22.01.2021	21.02.2021	NO	na	na	na	na	na	na	na	na	na	na	na	na	No	na	na	NO	na	na	na	na	na	na	na	na	na	na
300	RMRC-CVD-591	60	Male	A+	Y	YES	YES	NO	NO	COVISHIELD	22.01.2021	21.02.2021	NO	na	na	na	na	na	na	na	na	na	na	na	na	No	na	na	NO	na	na	na	na	na	na	na	na	na	na
301	RMRC-CVD-605	47	Male	A+	Y	NO	YES	NO	NO	COVISHIELD	22.01.2021	21.02.2021	NO	na	na	na	na	na	na	na	na	na	na	na	na	No	na	na	NO	na	na	na	na	na	na	na	na	na	na
302	RMRC-CVD-607	47	Male	B+	N	NO	NO	NO	NO	COVISHIELD	22.01.2021	21.02.2021	NO	na	na	na	na	na	na	na	na	na	na	na	na	No	na	na	NO	na	na	na	na	na	na	na	na	na	na
303	RMRC-CVD-613	52	Male	B+	N	NO	NO	NO	NO	COVISHIELD	18.01.2021	17.02.2021	NO	na	na	na	na	na	na	na	na	na	na	na	na	No	na	na	NO	na	na	na	na	na	na	na	na	na	na
304	RMRC-CVD-615	60	Male	B+	N	NO	NO	NO	NO	COVISHIELD	18.01.2021	18.02.2021	NO	na	na	na	na	na	na	na	na	na	na	na	na	No	na	na	NO	na	na	na	na	na	na	na	na	na	na
